# Supplementary material for: Territorial Persistence of Residual Plasmodium falciparum Transmission in the Americas: A One Health Perspective
Source: Trop Med Infect Dis. 2026 May 31;11(6):151. doi: 10.3390/tropicalmed11060151 (PMC13308429; doi:10.3390/tropicalmed11060151)
Supplement: Supplementary file 1 [file tropicalmed-11-00151-s001.zip]

Archive with 1 entries (1 files):
- tropicalmed-4192951-supplementary.pdf
